# Supplementary material for: Validation of Ten Noninvasive Diagnostic Models for Prediction of Liver Fibrosis in Patients with Chronic Hepatitis B
Source: PLoS One. 2015 Dec 28;10(12):e0144425. doi: 10.1371/journal.pone.0144425 (PMC4692502; doi:10.1371/journal.pone.0144425)
Supplement: S1 Appendix — (ZIP) [file pone.0144425.s001.zip]

Archive with 3 entries (3 files):
- Ethics consent-Beijing Friendship Hospital.pdf
- Ethics consent-Renji Hospital.pdf
- Ethics consent-302 Hospital of the China.pdf
