# Supplementary material for: Validation of Ten Noninvasive Diagnostic Models for Prediction of Liver Fibrosis in Patients with Chronic Hepatitis B
Source: PLoS One. 2015 Dec 28;10(12):e0144425. doi: 10.1371/journal.pone.0144425 (PMC4692502; doi:10.1371/journal.pone.0144425)
Supplement: S2 Appendix — (XLS) [file pone.0144425.s002.xls]

## Sheet: Database
Code	FibroScan（stiffness）	Zeng model	APAG	Hui model	HALF index	Youyi model	S index	Fibrotest	APRI	FIB-4
1	6.3	7.4142	0.266649	0.383079	7.30434	5.11647	0.12012	0.59	0.788288	0.796279
2	8.6	5.22029	0.427503	0.0593232	8.06024	0.715069	0.0407	0.31	0.269231	0.799013
3	4.4	5.18339	0.398548	0.187216	3.98718	2.34439	0.0812527	0.25	0.42735	1.16844
4	7.9	4.24822	0.260277	0.0104319	5.8039	0.233355	0.0208495	0.09	0.376838	0.455228
5	4.9	5.65493	0.132639	0.0142577	5.99806	0.564707	0.0291262	0.17	0.521845	0.578567
6	5.7	4.87779	0.401298	0.058834	6.44424	0.388299	0.0584426	0.31	0.309278	0.474756
7	4	4.38542	0.117274	0.0317715	5.57194	0.188526	0.0224578	0.07	0.271739	0.572788
8	4.3	4.61934	0.257855	0.0280096	4.3684	0.207135	0.0242606	0.14	0.138376	0.41449
9	4.8	4.81467	0.235163	0.248935	5.49416	1.24965	0.0493827	0.19	1.1	1.69714
10	4.9	4.67638	0.239732	0.0489252	4.79986	0.494844	0.0508671	0.21	0.289017	0.371282
11	3.7	4.78742	0.151747	0.0793216	3.83914	0.340849	0.0281938	0.33	0.253304	0.599783
12	4.6	8.35682	0.552117	0.0281652	4.0161	7.54012	0.348951	0.42	0.5	1.77054
13	6.1	5.52036	0.218147	0.0345196	6.00952	0.754576	0.0597837	0.3	0.526316	0.444444
14	4.4	4.85288	0.0686095	0.0102721	5.93056	0.267635	0.0225761	0.39	0.341463	0.456539
15	2.8	4.81979	0.152403	0.00627367	2.94664	0.331513	0.0184334	0.23	0.136986	0.374541
16	4.6	4.98851	0.207356	0.0499496	5.61172	0.550831	0.0355543	0.28	0.396341	0.652923
17	21.5	8.05592	0.727052	0.353909	18.3763	7.01317	0.295378		5.84615	3.61791
18	4.3	4.63517	0.145113	0.00753824	3.77374	0.267921	0.0195285	0.2	0.166667	0.281718
19	5.9	5.03241	0.193152	0.0353659	3.90906	0.752433	0.0295985	0.16	0.241117	0.727447
20	4.8	6.01007	0.277025	0.105213	6.37324	1.48812	0.0392194	0.4	0.722892	1.39875
21	4.4	4.7297	0.136299	0.00652674	3.85568	0.165589	0.0208993	0.07	0.224014	0.310403
22	13.1	6.15978	0.569605	0.0692415	10.1214	0.921197	0.0798537	0.31	0.34413	0.642375
23	12.8	8.30908	0.776873	0.575835	11.4635	8.69413	0.629938		4.77064	3.16449
24	4.4	5.46127	0.160108	0.078017	4.29204	1.196	0.0410914	0.26	0.575397	1.06306
25	9.1	5.38579	0.215899	0.0646943	9.54516	0.647639	0.0362705	0.49	0.424528	0.701477
26	4.7	5.71842	0.185377	0.0208363	5.55028	0.855518	0.0358274	0.28	0.591398	0.696969
27	7.4	5.46877	0.224733	0.00852492	6.28256	1.05427	0.0361905	0.11	0.428571	0.746511
28	3.8	4.99502	0.298816	0.0340626	5.58164	0.316758	0.029449	0.34	0.30303	0.652747
29	9.7	7.77632	0.476785	0.0240588	10.8486	4.26368	0.335912	0.66	2.29282	1.69251
30	6.2	5.92162	0.184983	0.0378551	5.51696	2.01904	0.0483694	0.22	0.529891	1.02976
31	4.4	4.85062	0.173509	0.00227681	5.30016	0.164772	0.0189274	0.27	0.228707	0.252257
32	3.8	4.77	0.285072	0.252146	3.49952	1.44634	0.0685307	0.18	0.657895	0.974547
33	7.3	6.24033	0.368374	0.12067	4.8538	3.54449	0.0592593	0.24	0.45	2.33345
34	8.6	7.77981	0.406028	0.0156841	9.37536	3.76773	0.29913	0.65	0.532609	0.395442
35	14.4	7.86936	0.55022	0.0170066	13.6834	3.41051	0.137866	0.61	0.806818	1.25822
36	3.1	5.73592	0.259752	0.010022	3.8848	0.898022	0.0235342	0.28	0.227273	0.775275
37	4.8	5.13009	0.327529	0.0482365	6.61428	0.321441	0.0388042	0.42	0.493274	0.520558
38	8.6	6.46987	0.200867	0.0539877	7.50836	1.84728	0.092359	0.15	0.617978	0.772095
39	6.4	5.49192	0.245651	0.0955913	6.95682	1.01793	0.0394968	0.25	0.671141	2.53152
40	3.6	5.28452	0.244568	0.0455076	3.14602	1.06816	0.0430059	0.11	0.325	0.64655
41	6.1	5.84967	0.209195	0.0367881	7.26966	1.31336	0.0496406	0.33	0.520134	0.909593
42	6.1	5.55552	0.31645	0.0454208	6.45608	1.09943	0.0358645	0.33	0.23743	1.0135
43	2.8	4.85885	0.172409	0.0904873	4.19896	0.67124	0.0272109	0.23	0.340136	1.08844
44	4.4	4.67633	0.118027	0.0230764	5.34144	0.27581	0.0163302	0.39	0.275229	0.550459
45	9.1	7.03768	0.53028	0.0230066	9.40567	1.64407	0.177247	0.82	1.19906	0.491276
46	7.1	6.90243	0.477181	0.140953	6.9139	5.5691	0.444701	0.53	1.16803	0.84522
47	5.3	5.67092	0.298093	0.0953408	6.94303	1.20144	0.0894855	0.61	1.12416	0.810898
48	6.6	5.10788	0.333636	0.205054	8.41799	0.513068	0.0466542		0.33871	0.635476
49	5.5	7.15762	0.536758	0.202184	7.83459	5.52655	0.453099		1.62371	1.18744
50	6.8	7.26575	0.686588	0.145381	6.47676	6.7673	0.653571	0.7	0.342857	0.586332
51	13.9	7.3413	0.503208	0.107907	13.067	3.9961	0.140574	0.43	1.43987	1.82606
52	3.9	5.27682	0.186498	0.0131292	5.47884	0.544159	0.0259063	0.33	0.215311	0.532492
53	4.9	4.11262	0.259353	0.0433264	4.64786	0.323214	0.0295537	0.1	0.260664	0.595926
54	4.1	7.30351	0.354464	0.109945	6.1932	3.57891	0.0326949	0.77	0.298742	1.82588
55	5	5.44992	0.149636	0.047939	5.90272	1.2062	0.0329641	0.22	0.553797	1.41886
56	3.1	5.25826	0.489049	0.243718	3.40176	2.13479	0.123934	0.11	0.642361	1.24802
57	6.3	5.39027	0.434856	0.335503	6.15406	1.78454	0.0573975	0.28	0.416667	1.46059
58	4	8.00377	0.286056	0.0134797	5.66418	3.00331	0.0270255	0.56	0.355769	0.711191
59	5.8	5.94064	0.290164	0.0262242	6.52358	1.26383	0.0517919	0.42	0.466321	0.949648
60	4.7	5.40842	0.358479	0.0879281	3.90812	2.27692	0.148395	0.13	0.345304	0.596753
61	16.1	5.56271	0.31163	0.187399	13.5988	2.06567	0.0767454	0.41	0.876068	1.98575
62	4.4	3.8309	0.189873	0.0184911	4.66648	0.123519	0.0180276	0.17	0.221239	0.396214
63	8.1	7.54247	0.783353	0.999405	7.11088	4.89168	0.417461		6.0251	2.38782
64	6.2	5.44764	0.24561	0.0347268	7.1839	0.583469	0.0473664	0.44	0.70197	0.542896
65	7	4.81373	0.123158	0.0143521	8.30912	0.214846	0.0181963	0.38	0.32767	0.686433
66	4.9	5.78028	0.284256	0.158931	6.25934	2.2535	0.0682927	0.59	0.609756	1.60128
67	4.5	5.43408	0.281213	0.0726283	5.73084	0.688008	0.0280341		0.455729	1.17866
68	12	6.42518	0.397319	0.029794	12.2081	1.72064	0.0557689		0.391061	1.15188
69	5.7	5.11973	0.160397	0.0192407	5.07534	1.11243	0.0341749	0.15	0.597222	1.5017
70	5.6	3.82767	0.122518	0.00643978	6.27311	0.123597	0.01803		0.238095	0.369368
71	5.2	4.11392	0.143763	0.00764901	5.63573	0.243614	0.0262608		0.349099	0.547712
72	11.1	6.40456	0.582381	0.37787	11.0268	3.88659	0.21106	0.8	0.728155	1.62555
73	4.7	6.02237	0.378775	0.175723	5.75856	5.04193	0.150867	0.48	0.949367	1.61337
74	5.2	6.26323	0.284194	0.0151454	5.77418	1.45804	0.0369869	0.39	0.487013	1.04358
75	9.2	6.6149	0.816777	0.794978	9.20718	1.68999	0.362405	0.76	8.2287	3.11363
76	3.5	4.62177	0.181802	0.0158439	3.39674	0.153115	0.0208278	0.07	0.211694	0.390209
77	6.4	8.31177	0.405398	0.0293492	6.8003	5.80293	0.181742	0.47	0.891204	0.82042
78	14.3	5.71071	0.477556	0.450067	11.9101	3.77937	0.174476	0.47	0.729167	1.52318
79	17.1	5.77675	0.800857	0.731864	14.3746	4.32255	0.505703		0.879121	1.7823
80	11.8	5.82628	0.507709	0.263821	10.1302	2.47759	0.0980392	0.31	0.533088	1.22156
81	8.8	8.28445	0.661196	0.590879	7.96294	9.17997	0.375806	0.54	0.589888	2.6197
82	6.2	6.88829	0.664866	0.403284	6.14918	4.91189	0.297792		4.86765	1.35152
83	4.4	6.49754	0.461473	0.22032	5.56645	4.15838	0.188484		1.01145	0.871403
84	3.7	6.96878	0.477381	0.12211	5.09458	3.91333	0.287109	0.45	0.308642	1.05409
85	12	4.85074	0.3078	0.00713275	10.7453	0.270963	0.0347158	0.32	1.04772	0.561283
86	17.5	7.75948	0.657027	0.168107	14.377	7.28088	0.219419	0.44	1.39113	1.71053
87	15.6	6.59602	0.881725	0.32248	12.8907	3.52714	0.267366	0.47	1.04396	1.43669
88	12.9	6.59103	0.695854	0.124935	10.8921	3.46631	0.165504	0.43	0.880829	1.27863
89	4.7	6.42147	0.241006	0.0440618	5.4204	1.08832	0.0310169	0.29	0.607287	0.532704
90	16.9	9.00727	0.665573	0.0937401	13.6965	8.01767	0.182519	0.35	0.579897	0.793749
91	6.3	4.48749	0.29906	0.0479299	3.25426	0.735866	0.0525256	0.09	0.488372	0.654442
92	8.1	5.20204	0.292199	0.0255384	6.27176	0.543658	0.0766189	0.12	0.591518	0.5045
93	7.3	5.44169	0.225505	0.0246505	5.48232	1.17427	0.084871	0.09	0.795964	0.578162
94	7.5	5.30593	0.225061	0.0393241	8.10196	0.508564	0.0807883	0.37	1.46429	1.00068
95	6.8	5.86159	0.743972	0.178712	5.6126	1.84589	0.150888	0.35	0.885167	0.758133
96	7.2	5.3567	0.474104	0.0714186	6.99514	1.12756	0.0872135	0.23	0.945122	0.77236
97	6.6	4.96702	0.653062	0.0192615	6.7957	0.418204	0.0967121	0.34	0.529557	0.334227
98	6.1	6.58869	0.367879	0.0172592	5.07504	1.89393	0.0582205	0.12	1.16228	0.942734
99	7.7	6.82127	0.517068	0.0106246	8.05888	1.33042	0.037189	0.2	0.746269	0.777396
100	16.5	8.67985	0.666906	0.110063	15.0209	7.91157	0.331272	0.74	3.78623	2.15006
101	22	8.96602	0.63309	0.0997595	19.8671	7.10792	0.303606	0.68	1.92675	1.50616
102	6.6	6.65872	0.691321	0.546441	7.13366	3.97676	0.289001	0.68	1.63907	1.06101
103	7.7	5.53899	0.393055	0.0394376	7.0831	1.61329	0.136388	0.18	1.07812	1.01421
104	13.3	7.46102	0.667572	0.213291	11.2066	5.56238	0.176889	0.42	1.37931	1.06951
105	8.1	5.09975	0.363485	0.0122828	7.22266	0.521274	0.038747	0.22	0.836735	0.636158
106	10.1	5.72269	0.350806	0.0265675	8.13508	1.06662	0.126805	0.08	0.471491	0.432129
107	8.8	4.76802	0.321818	0.0463887	7.08676	0.676163	0.0646554	0.15	0.639205	0.493251
108	5.8	3.98894	0.296838	0.0132882	6.84905	0.129641	0.0301204		0.917722	0.615234
109	10.1	5.67168	0.686548	0.5035	9.06677	4.12343	0.508669		3.40476	1.79117
110	8.6	5.33941	0.427147	0.0905943	6.23658	1.08931	0.157276	0.12	0.435897	0.497411
111	10.1	5.19569	0.362333	0.135521	9.19656	1.82409	0.184913	0.35	1.30631	1.34517
112	6.1	4.64295	0.340761	0.0352807	6.20072	0.632204	0.0736855	0.2	0.91623	1.08889
113	18.6	7.46558	0.603387	0.304259	14.8762	7.40252	0.259281	0.34	0.752427	1.48058
114	20.5	9.21938	0.605348	0.207707	16.1071	8.88266	0.604017	0.48	0.872483	1.16331
115	14.3	6.6445	0.615592	0.186381	13.8584	2.7648	0.197966	0.62	2.26695	2.46064
116	5.3	3.72452	0.225399	0.0698757	4.96824	0.214802	0.0531984	0.11	0.555556	0.509813
117	13.6	5.73744	0.474309	0.0867642	12.5669	0.837711	0.170526	0.29	0.685279	1.08122
118	6.4	5.28846	0.780935	0.00408679	6.58396	0.31744	0.0561717	0.42	0.613905	0.479031
119	28	7.47177	0.781437	0.148692	20.4467	5.95859	0.267876	0.31	2.23039	1.61456
120	6.6	4.4013	0.247006	0.0442264	6.07278	0.677415	0.11156	0.17	0.974265	0.61761
121	10	4.54414	0.623851	0.000571942	10.2206	0.0641045	0.0215416		0.397092	0.443021
122	13.6	5.29061	0.40863	0.276078	10.2993	2.21752	0.162016	0.29	1.75633	1.29578
123	8.4	7.63122	0.608591	0.0511931	8.3608	5.04379	0.232553	0.56	2.28155	1.48015
124	6.3	5.51478	0.409129	0.0201855	6.00496	1.23893	0.157643	0.25	0.837563	0.729005
125	6.7	4.45203	0.214633	0.0160906	6.5108	0.266873	0.0471611	0.27	0.355731	0.503517
126	5.5	6.12835	0.65214	0.0229908	7.48592	1.18657	0.0738196	0.48	0.525641	1.73186
127	5.1	5.53243	0.353379	0.0872727	5.12638	1.15452	0.0826699	0.12	1.1756	1.15184
128	5.6	4.89651	0.469558	0.128465	5.43118	1.22416	0.137839	0.17	0.685976	0.970785
129	7.8	6.02076	0.554451	0.172388	7.4451	2.61175	0.155776	0.49	1.12275	1.0586
130	4.7	5.56252	0.540521	0.0436008	4.91216	0.671883	0.067765	0.2	0.382096	0.418875
131	11.8	6.22295	0.751862	0.0751184	10.315	2.12468	0.358215		0.62249	0.49547
132	8.4	6.146	0.38331	0.141511	7.02644	2.87957	0.0872144	0.23	0.769231	1.70434
133	4.6	4.81858	0.158906	0.0896187	5.29036	0.665483	0.0955493	0.37	0.494012	0.512335
134	7.3	4.6689	0.529549	0.0878799	6.43402	0.663935	0.133515	0.26	0.895722	0.714554
135	5.9	7.29193	0.421226	0.0665894	6.39306	4.3493	0.0862305	0.2	1.35093	1.0892
136	6.1	5.10237	0.226741	0.0072556	5.53076	0.391543	0.049007	0.12	0.376923	0.476448
137	24.8	8.7287	0.517376	0.095453	20.6972	7.64941	0.357515	0.77	3.39062	2.47785
138	8.7	4.86623	0.51013	0.0327739	8.76856	0.284573	0.0819292	0.51	0.880567	0.78639
139	8.1	4.98638	0.404988	0.1373	6.82276	0.904163	0.0448364	0.33	0.464744	1.88115
141	6.6	4.12442	0.188427	0.0264962	6.26218	0.287691	0.0497052	0.29	1.0446	1.04084
142	5.7	5.2449	0.325157	0.0435175	5.01998	0.649401	0.0474984	0.2	0.334101	0.535754
143	12	6.4046	0.7833	0.413164	9.8988	4.46183	0.41278	0.27	0.992366	1.87132
144	11.8	5.27158	0.536084	0.0190997	10.0872	0.553832	0.114121	0.2	0.642857	1.03163
145	7.1	5.80797	0.293333	0.22755	6.1669	1.94766	0.140702	0.24	0.614973	0.545801
146	10.4	6.09363	0.462651	0.167912	9.13552	2.3498	0.0846058	0.33	0.674342	0.989035
147	8.2	5.51396	0.482384	0.0752436	8.1757	1.23309	0.164449	0.29	0.962733	0.690915
148	14.9	4.92423	0.386949	0.0203882	12.8131	0.504782	0.114513	0.4	2.57075	0.901025
149	5.3	6.46965	0.418924	0.212286	3.43134	3.49867	0.203932	0.1	1.71779	1.14604
150	18	8.03992	0.932529	0.579665	15.4411	7.88565	0.635728	0.83	1.90083	1.57035
151	5.3	5.35357	0.380923	0.0761109	5.48608	1.25587	0.122498	0.24	1.29442	1.22045
152	8.6	4.13266	0.437235	0.239632	7.5816	0.569361	0.0894379	0.15	0.451128	0.475457
153	10.2	5.55362	0.580132	0.170711	9.41556	1.18947	0.0981464	0.43	0.578231	1.07015
154	5.6	4.04304	0.112126	0.00574194	5.24636	0.17286	0.0391905	0.13	0.373932	0.390522
155	18.8	7.61553	0.83034	0.13224	16.8946	4.37268	0.311918	0.3	1.63462	1.29178
156	8.9	5.74118	0.438115	0.0228252	10.13	0.397692	0.149989	0.53	1.97674	1.08355
157	8.8	4.63797	0.408631	0.165591	7.7887	0.861351	0.0892957	0.34	0.387097	0.840026
158	16.2	6.43964	0.758643	0.040551	12.8195	2.83576	0.455315	0.45	1.19231	0.547915
159	17.5	8.74148	0.790051	0.0002504	12.5283	4.16596	1.09039		0.660569	0.640779
160	5.9	4.37134	0.203473	0.0563858	4.7176	0.522555	0.0739689	0.09	0.528634	0.661857
161	10	6.60731	0.457861	0.0485127	10.2167	2.11562	0.267797	0.83	1.71642	1.07552
162	22	6.34131	0.656482	0.224749	17.2813	3.38182	0.192625	0.4	1.01027	1.10481
163	26.3	10.177	0.748759	0.861033	21.5417	9.17492	0.509368		1.07317	1.40934
164	7.1	8.64795	0.778066	0.0174245	8.0619	5.42162	0.362955	0.73	1.67763	0.713476
165	8.3	6.2272	0.537967	0.0510234	7.25016	2.31618	0.244854	0.24	1.65025	0.860439
166	6.3	5.69709	0.312057	0.0483606	6.19806	0.822537	0.0955184	0.39	0.309524	0.386716
167	20.6	8.57361	0.744799	0.162193	16.2953	7.80123	0.315109	0.37	1.45588	0.870041
168	5.3	6.52428	0.68995	0.101242	7.2258	1.77822	0.169407	0.68	0.47619	0.917226
169	25.1	9.3325	0.726084	0.418411	19.5263	9.39609	0.741741	0.54	1.7735	3.03353
170	20.5	8.69288	0.68057	0.0878719	17.3148	6.89668	0.235473	0.57	1.64286	1.52212
171	21.3	9.24211	0.802204	0.395584	16.6294	9.08522	0.341517	0.58	2.77397	3.8844
172	4.4	7.67998	0.752832	0.0205828	5.43502	4.35715	0.174234	0.48	0.219665	0.786132
173	16.6	4.68331	0.709406	0.246234	14.0231	0.560064	0.112084	0.57	0.708092	0.942884
174	14.8	3.93374	0.235887	0.0736656	9.61222	0.770302	0.0593706	0.04	0.527638	0.930714
175	3.8	10.6122	0.79004	0.5008	3.55884	9.81012	0.320248	0.36	0.557851	2.01303
176	8.7	5.28278	0.696478	0.00595353	6.61972	0.771231	0.0850572	0.21	0.254491	0.554109
177	10.1	4.97245	0.818431	0.0476977	7.65526	0.784475	0.0550137	0.18	1.23431	2.13796
178	4.9	5.65568	0.678029	0.0893905	5.2167	1.16776	0.0629882	0.31	0.37037	0.670442
179	16.3	6.2873	0.84064	0.396301	13.9725	3.53911	0.157693	0.74	0.483193	1.7832
180	6.1	6.58401	0.788288	0.0399829	4.94438	1.76215	0.116685	0.5	0.263713	0.8324
181	4.9	6.66102	0.615469	0.21403	3.52098	3.95377	0.0617098	0.1	0.371287	0.903694
182	8.2	5.22987	0.365406	0.0764986	6.87352	0.723731	0.044839	0.16	0.254237	1.2579
183	4.9	5.74428	0.515222	0.053616	6.23068	0.539076	0.0323468	0.52	0.229258	1.14557
184	6.3	6.38673	0.738928	0.379682	6.22926	3.81218	0.111541	0.38	0.722656	1.25179
185	11.3	5.88399	0.470906	0.419726	11.4351	2.56146	0.10223	0.73	0.546875	2.37185
186	5.8	5.78785	0.245495	0.417268	5.51276	1.46755	0.093247	0.6	0.45977	1.10671
187	14.3	6.55341	0.673039	0.0938421	11.6314	3.82342	0.161443	0.31	1.79487	1.16894
188	4.3	5.47196	0.633674	0.0335368	5.0209	0.74316	0.0750304	0.14	0.810811	0.776268
189	4.8	4.75425	0.643725	0.19584	4.59054	0.604111	0.0486111	0.17	0.513889	0.890741
190	21.1	6.81126	0.822667	0.82448	18.793	5.12948	0.236391	0.86	1.20787	4.62422
191	4.8	5.90734	0.489756	0.0384385	3.91496	1.103	0.0593261	0.88	0.949612	0.974969
192	5.1	4.12637	0.594782	0.304555	6.46399	0.374032	0.059786	0.42	1.09712	1.23033
193	8.1	5.9524	0.836266	0.400496	7.66944	1.83075	0.0886686	0.3	0.404624	1.25542
194	5.8	7.05957	0.449793	0.0564497	6.66014	2.89445	0.0631001	0.24	0.847222	0.681653
195	8.6	6.21925	0.275981	0.0503689	6.77796	1.73954	0.0710976	0.2	0.331858	0.468275
196	6.8	7.10792	0.64304	0.359554	6.55989	5.9413	0.117428	0.5	2.89286	1.86088
197	7.3	8.70696	0.822247	0.486753	7.26654	8.50907	0.298825	0.65	0.324675	0.894222
198	3.8	5.45916	0.572501	0.326953	4.70762	1.99675	0.101901	0.49	0.555556	1.86631
199	4.7	8.74919	0.698809	0.245141	8.15738	6.57403	0.053566	0.76	0.388889	2.15048
200	7.1	6.59971	0.140751	0.133264	7.1295	1.76106	0.0557547	0.41	0.349462	0.732467
201	3.5	3.96227	0.358703	0.00448912	3.46304	0.0900083	0.0294347	0.05	0.181661	0.363322
202	3.5	5.07083	0.667913	0.00816581	4.70784	0.157375	0.0356125	0.26	0.163818	0.403542
203	3.3	4.19179	0.309929	0.0208895	3.13756	0.168353	0.0249032	0.31	0.245902	0.421633
204	5.9	5.70815	0.429522	0.102293	7.4445	1.35085	0.0767668	0.65	1.20748	2.18684
205	5.6	4.81119	0.514922	0.0856613	3.22476	0.568692	0.0656127	0.11	0.266204	0.751779
206	6.1	7.33272	0.808243	0.306486	5.35268	6.05004	0.141713	0.47	0.956522	2.53478
207	4.4	3.97066	0.616616	0.0835395	5.21238	0.193482	0.0452957	0.26	0.329949	0.568902
208	7.4	5.58622	0.583791	0.457106	6.38962	3.94753	0.188781	0.24	0.825472	1.46226
209	5.8	6.22709	0.466983	0.244383	5.17736	5.76341	0.154229	0.09	1.2037	1.67484
210	13.8	10.0398	0.916673	0.589549	12.4459	9.68737	0.412846	0.79	1.46739	3.88637
211	5.3	7.38582	0.527003	0.178756	6.42747	4.45802	0.0632553		0.321637	1.03103
212	4.5	3.48355	0.344477	0.324646	4.77068	0.281997	0.0432743	0.12	0.305344	0.793893
213	21.3	8.87732	0.895204	0.565988	17.5774	9.00444	0.543271	0.72	1.27155	2.22046
214	6.1	6.92725	0.577048	0.0521437	8.12844	1.96653	0.0534555	0.65	0.296392	1.07236
215	4.3	4.4897	0.516646	0.0289334	5.45672	0.210863	0.0533604	0.25	0.247934	0.445362
216	7.8	7.17605	0.626121	0.203867	11.9433	2.62674	0.0682171	0.84	0.465116	1.44154
217	4.7	7.23355	0.603287	0.452419	2.45566	8.48537	0.371802	0.08	0.625	1.12253
218	4.9	6.91597	0.464949	0.183937	4.79066	5.25077	0.115955	0.18	0.510204	0.980376
219	8.8	5.65379	0.513213	0.189586	9.14286	1.76712	0.0487291	0.23	1.06132	2.0625
220	8.9	7.16529	0.776959	0.174509	7.74298	4.85465	0.117404	0.34	0.56213	1.85655
221	6.1	4.89993	0.487635	0.376249	7.02212	1.55859	0.085034	0.25	0.84375	2.27343
222	4.7	5.71952	0.20303	0.0440492	2.24378	2.91294	0.130084	0.09	0.603448	0.688116
223	4.1	5.39938	0.560006	0.355397	3.83496	3.7829	0.135208	0.22	1.575	1.99631
224	15.7	8.3491	0.75308	0.173145	14.2245	6.89195	0.137113	0.65	1.47887	1.67933
225	5.3	5.24368	0.475533	0.00794607	4.969	0.35128	0.0759243	0.23	0.278689	0.458829
226	6.6	7.41511	0.717442	0.0452218	7.70182	3.33038	0.0547443	0.54	0.337209	1.25474
227	6.5	7.34637	0.740702	0.177118	6.54296	6.42919	0.221212	0.34	0.984043	2.26116
228	14.3	9.19633	0.611072	0.427074	12.5774	9.17153	0.645944	0.79	1.15108	1.41339
229	4.7	7.20772	0.322269	0.0910733	5.67134	4.13669	0.0949338	0.17	2.75	1.46894
230	5.3	5.83486	0.231122	0.0125253	5.75778	0.974692	0.0499775	0.07	0.313901	0.717638
231	9.9	5.30838	0.417639	0.152439	8.46808	1.0246	0.0501641	0.29	0.294118	1.12987
232	26.3	9.63538	0.861281	0.893738	22.5101	9.55088	0.324023	0.91	1.23418	5.49798
233	3	4.20904	0.137887	0.0609165	4.32696	0.313926	0.0389043	0.25	0.269608	0.753066
234	31.6	10.6855	0.948227	0.702347	26.384	9.77943	1.05202	0.97	1.62621	4.50763
235	6.5	7.38194	0.448043	0.499925	6.0707	6.01518	0.0942628	0.5	0.591216	1.34271
236	8.9	6.48128	0.407416	0.0488694	8.37717	4.57931	0.0611327	0.29	0.304348	0.943478
237	3.4	6.71151	0.134901	0.0178104	3.89918	3.17022	0.0387292		0.583832	2.32362
238	3.3	5.41115	0.0833804	0.229825	3.86077	2.25237	0.0683056	0.39	0.57971	1.39324
239	3.5	5.66267	0.0727625	0.198165	3.9542	1.91119	0.0355782	0.35	0.441176	0.947041
240	10.6	4.66701	0.123128	0.929235	9.04467	2.98313	0.105579	0.69	1.1039	1.85492
241	19.6	6.72325	0.478436	0.458247	14.9174	6.85003	0.122549	0.32	0.969388	2.08517
242	7.1	5.59289	0.308774	0.3629	6.34995	4.13823	0.187023	0.66	0.703125	1.12552
243	7.2	7.49755	0.305704	0.126872	5.16228	7.59236	0.132607	0.21	0.230061	0.843647
244	11.8	7.99155	0.418918	0.492151	10.2739	8.49671	0.256865	0.69	0.847458	2.07184
246	14.3	8.17272	0.517622	0.968925	11.3968	6.49742	0.237616	0.63	0.507614	1.81816
247	7.3	8.24698	0.237316	0.944909	7.40159	6.85127	0.333655	0.82	0.353774	0.515843
248	9.9	9.27536	0.596601	0.787329	9.37873	8.95449	0.60487	0.95	0.483871	0.926389
249	19.3	8.16807	0.427355	0.982761	15.9428	7.57079	0.389309	0.92	0.645695	0.966963
250	8.1	7.9861	0.110284	0.0581292	8.61188	7.04648	0.112597	0.66	0.788462	1.54563
251	49.6	10.3828	0.890706	0.998716	36.401	9.84916	1.29244	0.98	2.97917	2.66955
252	11.7	8.7055	0.235007	0.106434	10.8785	7.07932	0.422666	0.8	0.678571	0.694164
253	63.9	9.26523	0.853916	0.997181	45.9115	9.65783	0.599887	0.92	8.21429	3.28181
254	5.3	7.6424	0.198324	0.137953	3.5995	8.77915	0.352394	0.24	0.394737	1.30931
255	28.4	8.84039	0.938279	0.984528	22.414	9.78447	1.66655	0.94	45.3252	15.4989
256	8.1	7.9138	0.272046	0.124227	8.7352	4.86192	0.154496	0.62	0.952381	1.50339
258	7.9	7.78838	0.17708	0.000993086	2.12854	3.43917	0.0362773	0.25	0.08	0.705453
259	5.8	7.59221	0.299211	0.0814131	5.59214	5.85821	0.0784857	0.52	0.442708	1.21967
260	7	5.56364	0.307018	0.160031	7.04312	1.6659	0.165121	0.18	0.833333	1.2437
261	4.9	5.31207	0.319298	0.537082	5.85151	1.08679	0.0580973	0.76	0.279412	0.633646
262	10.7	6.30738	0.209526	0.0103261	8.50052	1.80647	0.0880272	0.32	0.357143	0.590169
263	5.3	5.82803	0.258625	0.079234	4.7897	1.75928	0.104546	0.41	0.449029	0.856445
264	22.8	9.5863	0.747065	0.33881	16.4487	9.77935	0.542895	0.34	1.17535	3.08659
265	5.2	4.48792	0.209125	0.0946359	4.62376	0.626499	0.0335882	0.19	0.336022	0.96175
266	9.4	5.99879	0.143189	0.27965	8.64196	4.64272	0.0734988	0.32	0.970588	3.03842
267	9.4	4.20678	0.228851	0.254207	7.81436	0.957527	0.0660453	0.14	0.405405	1.11608
268	52.3	8.51168	0.790826	0.993781	39.1068	7.93911	0.991366	0.96	1.43357	1.11921
269	49.6	7.84997	0.891262	0.959944	37.5273	5.5801	0.18136	0.85	0.714286	1.66108
270	4.4	4.91704	0.0605806	0.111165	5.06653	1.91941	0.0473371	0.37	0.613208	1.37469
271	43.8	9.92592	0.792602	0.999924	34.4923	8.3628	0.245272	1	6.0793	6.26802
272	10.3	9.14478	0.822145	0.506275	9.7396	9.06208	1.40198	0.6	1.58621	1.51536
273	5.9	5.5875	0.084547	0.0423181	6.43262	1.61638	0.029729	0.17	0.332168	0.89496
274	8.8	7.29883	0.158857	0.1138	7.78296	7.72657	0.123853	0.12	1.15169	3.4942
275	12.3	8.88266	0.939385	0.99998	10.4043	9.39398	0.513127		12.2177	5.2451
276	7.4	7.20998	0.448018	0.996361	6.22246	4.96417	0.503332		13.066	2.94153
277	14.4	7.20059	0.708941	0.585574	12.6414	8.0571	0.297253	0.77	1.27737	2.30101
278	29.9	10.4143	0.88898	0.98934	23.1734	9.88466	2.79159	0.94	11.7424	6.03227
279	27.7	9.30214	0.733087	0.502125	20.827	9.69634	1.2182	0.53	3.00648	4.86021
280	4.9	4.92376	0.346146	0.0624561	4.45908	0.965852	0.0935057	0.14	0.399408	0.852071
281	8.3	6.51568	0.475825	0.609069	8.16359	5.41035	0.183051	0.87	0.810811	3.59806
282	11.9	8.9766	0.739644	0.488852	10.3729	9.50877	0.596586	0.62	2.27273	3.55511
283	4.4	5.13458	0.165201	0.018723	4.48132	0.638795	0.0279111	0.23	0.170213	0.968868
284	29.8	7.91333	0.970081	0.968523	22.6588	9.58548	1.86859	0.79	3.59252	2.49056
285	7.8	5.75057	0.514537	0.152542	7.58902	1.18886	0.186151	0.35	0.334302	0.461655
286	5.8	4.31294	0.108074	0.204973	5.84542	0.603769	0.0427481	0.21	0.610687	0.963805
287	6.2	5.99691	0.360261	0.0524957	6.22655	1.55821	0.0652163		0.279167	0.379967
288	6.8	3.8764	0.284717	0.0267866	6.17422	0.0929256	0.020109	0.13	0.583333	0.646709
289	16.9	8.24442	0.683501	0.285651	15.132	6.57075	0.272924		2.57887	1.57012
290	5.8	5.05632	0.208411	0.0215499	4.78696	0.585014	0.0274541	0.16	0.379555	0.376542
291	14.5	8.53618	0.717047	0.556631	13.3255	7.77436	0.582622	0.69	1.29037	1.27106
292	14	8.71332	0.911541	0.849476	11.654	8.76968	1.29342	0.55	2.36296	2.37537
293	13.6	8.66373	0.483413	0.295442	13.8915	7.74002	0.37632	0.8	0.581967	1.06343
294	14.3	9.44143	0.923661	0.752241	13.1932	9.37608	1.13555		1.266	1.93526
295	21.3	8.5606	0.872262	0.825	17.114	9.02692	0.67905	0.77	0.779703	2.77537
296	5.3	8.26597	0.65486	0.307188	6.8229	6.44777	0.165247	0.76	0.700581	1.73346
297	4.7	5.23275	0.35126	0.372572	5.60286	0.935801	0.0465829	0.23	0.312081	1.01414
298	13.9	5.54641	0.63079	0.42546	11.3908	2.20107	0.134203	0.28	0.49	0.76101
299	6.9	4.11803	0.259306	0.0110885	6.52276	0.214137	0.0199338	0.28	0.335417	0.716148
300	3.8	4.71165	0.230855	0.0289755	4.30006	0.319774	0.0403581	0.14	0.245283	0.653282
301	20.4	7.71749	0.686603	0.388767	16.6026	6.35097	0.516547	0.25	0.790493	0.651521
302	4.4	7.01579	0.346625	0.337401	6.11268	2.62556	0.0463877	0.74	0.144947	0.611571
303	27.4	8.24564	0.89976	0.888865	21.8779	8.42358	0.739282		2.61261	2.54931
304	5.3	6.3051	0.15211	0.190942	6.09882	1.38817	0.0392483	0.57	0.288177	0.624782
305	33.8	9.65236	0.847728	0.670578	28.279	9.18411	0.498493	0.9	6.86085	6.21529
306	10.5	7.5628	0.648072	0.999889	10.1745	5.14006	0.226467		12.4912	4.78902
307	7.5	7.08541	0.430261	0.341346	6.9815	4.41094	0.101067	0.47	1.90884	1.81304
308	14.3	5.88542	0.586946	0.215971	11.7533	2.21005	0.0654108	0.58	0.409341	0.629906
309	10.3	5.63039	0.141306	0.120119	9.49876	1.65008	0.0727958	0.24	0.612782	0.56622
310	9.9	6.92184	0.248241	0.115036	9.12746	2.40037	0.0968222	0.37	0.646444	0.734936
311	41.8	7.82209	0.729945	0.567927	31.1336	7.76772	0.397412	0.61	2.6376	3.06661
312	8.8	6.33554	0.420618	0.358887	9.54578	2.03125	0.155861	0.75	0.476708	1.31611
313	5.9	5.41775	0.105524	0.00820559	7.36188	0.244604	0.0171367	0.28	0.297619	0.356648
314	3.7	4.48921	0.118059	0.0525704	4.0729	0.488218	0.0488815	0.3	0.258537	0.627264
315	14.4	7.99711	0.628244	0.574809	11.9034	7.3515	0.546887	0.7	5.30769	3.17081
316	6.6	6.16991	0.0997681	0.0559036	4.75222	2.25034	0.0538282	0.12	0.288915	0.940117
317	26	8.83192	0.681811	0.481908	21.2005	7.86635	0.282444	0.86	0.771429	1.92828
318	3.9	4.03649	0.10401	0.197578	4.43684	0.5149	0.076027	0.26	0.275735	0.369577
319	4.8	3.85894	0.189435	0.157613	5.50884	0.312852	0.0710343	0.28	0.477891	0.48491
320	5.2	4.38341	0.209274	0.155763	5.03866	0.383257	0.0556709	0.3	0.929455	0.890143
321	7.7	8.53936	0.364297	0.0635184	7.38212	5.67907	0.151012	0.64	1.65957	2.84732
322	14.4	5.3168	0.410074	0.870411	12.8983	1.26732	0.179668	0.73	1.4221	2.02005
323	21.3	7.05338	0.532524	0.2626	16.5483	5.4423	0.299065	0.49	0.614379	0.738556
324	4.7	5.48843	0.163286	0.0378005	4.81238	0.94471	0.0318377	0.14	0.2	0.790184
325	4.1	3.72477	0.0667124	0.0277656	3.53676	0.213912	0.0362726	0.1	0.380435	0.480229
326	17	8.7313	0.695058	0.176245	14.3844	7.19477	0.344935	0.64	1.1881	2.59528
327	4.5	4.43862	0.170399	0.0592841	4.01376	0.861206	0.0892701	0.17	0.98125	0.947941
328	4.9	4.158	0.162581	0.0822698	4.9204	0.388277	0.0321048	0.4	1.33065	1.84819
329	5.9	9.24959	0.254581	0.264949	5.28124	9.73228	0.242354	0.5	1.00562	3.24229
330	9.2	6.72424	0.255093	0.176346	9.79889	4.03149	0.149381		4.61504	2.56599
331	10.8	7.03258	0.342197	0.282702	9.75544	4.8383	0.101511	0.64	0.753125	1.7677
332	10.4	8.63846	0.609503	0.99835	10.535	5.31359	0.441907	0.95	0.88162	1.01287
333	5.8	4.01882	0.0837986	0.0605913	6.33886	0.264823	0.0382532	0.2	0.773734	0.909495
334	6.8	4.84784	0.558128	0.257424	6.31904	1.00668	0.0909618	0.18	0.671569	0.790233
335	4.2	5.37026	0.20637	0.0908583	4.50466	1.14319	0.0421555	0.23	0.211111	0.520922
336	4.4	6.47329	0.316143	0.27967	6.17262	3.72825	0.224125	0.59	0.656522	2.1293
337	6.4	7.14489	0.148197	0.078017	7.33084	4.59468	0.0497013	0.39	1.4057	3.60067
338	6.7	5.17257	0.10513	0.00332452	7.75536	0.284026	0.0482039	0.32	0.903386	1.20741
339	5.3	5.7334	0.0785026	0.00397044	5.47358	0.415673	0.0198736	0.13	0.344796	0.456235
340	5.3	6.0704	0.0967069	0.288722	5.71243	3.48217	0.0772062		0.760246	1.17169
341	7.9	6.73925	0.136051	0.0377859	6.49856	2.95133	0.0715845	0.23	0.395833	0.786644
342	8.2	7.87859	0.32707	0.633811	7.65325	8.49604	1.1447		2.18023	3.00043
343	18.2	10.1435	0.897988	0.963698	16.1093	9.55422	1.28803	0.93	8.11654	5.124
344	8.6	6.47397	0.460696	0.22933	8.13529	3.25603	0.317318	0.5	1.52016	0.982985
345	26.3	6.15123	0.509553	0.997258	20.1972	2.10394	0.13154	0.59	0.832447	0.829453
346	8.9	6.83099	0.454456	0.132492	8.13388	3.072	0.398775	0.35	2.53977	1.2178
347	10.5	6.91537	0.499353	0.443961	8.23134	3.5434	0.266106	0.5	1.86422	2.11414
348	19.8	9.16304	0.526632	0.3208	19.0342	8.35921	0.227248	0.92	1.29425	3.26527
349	18	6.27321	0.542105	0.420724	14.6263	4.35253	0.286865	0.5	0.505814	0.904046
350	4.1	4.21215	0.0517494	0.00428304	5.87612	0.0950514	0.0153242	0.25	0.253036	0.520121
351	43.6	8.61368	0.530903	0.522485	34.4661	8.31566	0.647099	0.89	4.39433	4.19567
352	22	7.32299	0.638866	0.0935364	18.0437	3.83732	0.220314	0.53	0.318966	0.594305
353	5.5	5.18022	0.0928804	0.0146349	6.6397	0.444876	0.0387019	0.27	0.3	0.490982
354	4.4	4.75985	0.117253	0.0435591	4.31268	0.534399	0.0478738	0.14	0.510246	0.574476
355	75	9.65534	0.891755	0.131142	55.7319	8.27191	0.468424	0.88	0.345122	0.988329
356	6.7	4.61704	0.0511656	0.030632	5.6638	0.282673	0.0269018	0.18	0.318182	0.424831
357	32.4	6.59564	0.668687	0.108409	23.9067	4.55139	0.303378	0.38	5.84393	3.33318
358	14	5.75668	0.352748	0.226917	12.3576	2.53083	0.212502	0.36	1.32174	1.62764
359	9.9	7.08057	0.974258	0.722841	8.82726	4.64551	0.572191	0.75	0.413551	2.1268
360	12.4	7.25567	0.246733	0.054003	10.8872	5.84633	0.140216	0.64	0.732993	1.28663
361	20.6	8.81686	0.917668	0.814527	16.0352	9.23824	1.61386	0.59	0.69	1.35165
362	3.5	4.29211	0.247564	0.106605	3.1486	0.850245	0.041164	0.19	0.322254	1.02105
363	43.7	11.0196	0.914111	0.965317	35.7696	9.79305	2.3337	0.99	1.9375	3.27409
364	37.4	10.785	0.764142	0.554186	31.203	9.69441	1.40107	0.96	2.28074	3.58199
365	4.6	4.04208	0.0822062	0.021877	3.91956	0.484541	0.0270158	0.15	0.327027	0.998244
366	66.5	8.50847	0.864507	0.869506	49.5763	9.03534	1.28935	0.87	1.96951	2.78906
367	14.3	7.8773	0.22192	0.180998	12.7631	7.28508	0.220085	0.64	3.04622	2.92017
368	36.8	11.8089	0.768296	0.43443	29.2906	9.87087	0.54488	0.94	1.75694	2.52543
369	16.9	10.3976	0.707675	0.598976	13.3152	9.85225	0.533441	0.41	0.827731	2.07061
370	18.2	11.1126	0.741348	0.577447	12.1557	9.96055	1.13303	0.51	2.03297	3.10984
371	22	7.05415	0.863558	0.71343	19.0557	5.99399	0.595238	0.95	1.42708	3.65739
372	13.8	7.97089	0.233028	0.215025	11.251	7.39729	0.497491	0.76	1.52247	1.45812
373	6.6	5.95603	0.190391	0.131948	7.57777	1.97992	0.0438001	0.86	0.411392	2.06058
374	6	5.88201	0.391718	0.445917	3.47292	4.14182	0.151118	0.38	0.841646	2.60852
375	7.6	6.4237	0.270132	0.363825	8.618	3.55518	0.0709387	0.67	0.707071	2.48908
376	3.1	5.68398	0.21327	0.160558	4.81178	2.67106	0.0535213	0.39	0.759346	6.08452
377	5.8	7.16754	0.317079	0.587776	4.7981	7.31039	0.108626	0.18	1.72222	4.43456
378	3.3	5.4485	0.153955	0.0253604	4.89836	0.579449	0.0263105	0.23	0.283251	1.43478
379	4.8	4.99085	0.160451	0.213164	4.13818	3.92391	0.144568	0.16	0.636267	1.79686
380	6.1	4.60202	0.217909	0.0554043	5.88761	0.549626	0.025044	0.54	0.179325	0.51199
381	10.8	6.32504	0.302729	0.218334	10.8209	2.43213	0.0764064	0.82	0.565068	1.62378
382	3.7	4.12362	0.11958	0.0747704	2.11694	0.264768	0.0244996	0.19	0.237557	0.544992
383	7.9	6.30863	0.233402	0.215028	10.0842	3.55378	0.0698139	0.83	0.788551	3.15654
384	5.9	6.17447	0.243452	0.0672538	8.27249	1.14387	0.0363128	0.93	0.269231	1.26538
386	11.9	6.25921	0.353365	0.304127	12.1962	4.06496	0.154285	0.82	1.03896	2.38852
387	4.7	4.1622	0.0839254	0.233954	4.70024	0.982695	0.0833741	0.15	0.344645	0.773726
388	4.1	6.2591	0.201783	0.0354889	6.12186	1.15177	0.0528558	0.66	0.280374	0.757598
389	4.9	5.83696	0.17186	0.241579	4.94276	3.24719	0.0843117	0.35	0.798969	2.40522
390	6.2	8.17339	0.248708	0.164115	6.87396	8.14733	0.0967763	0.75	0.558252	2.60744
391	6.6	6.21983	0.276912	0.203069	8.12694	4.35244	0.090339	0.65	0.75	3.60624
392	4.2	4.30024	0.0886613	0.0175134	3.28812	0.373232	0.031721	0.11	0.17	0.425369
393	5.1	5.34899	0.113608	0.0325559	7.89651	0.398084	0.0185326	0.57	0.263819	1.14146
394	4.8	4.43767	0.160892	0.106405	4.97686	1.04733	0.0451214	0.32	0.507519	1.385
395	4.3	5.804	0.158455	0.089542	5.50704	1.33913	0.0351554	0.59	0.517241	1.80961
396	5.8	6.2617	0.19415	0.0640187	5.82774	2.17224	0.0660388	0.39	0.38835	1.41805
397	7.9	6.31326	0.106745	0.268973	8.45356	3.11205	0.0951296	0.5	0.498753	1.48018
398	22.3	8.98335	0.634513	0.518986	19.3636	9.02432	0.282112	0.86	3.17204	4.73698
399	5.6	7.17336	0.193749	0.0933924	6.66456	3.90167	0.0338511	0.36	0.553691	2.77332
400	5	5.42359	0.340118	0.535605	4.41028	5.00909	0.148717	0.34	0.862069	2.58621
401	10.1	7.86402	0.382014	0.453267	9.0962	7.33808	0.0869205	0.39	0.966981	3.80104
402	2.7	5.19594	0.369925	0.103541	2.53656	1.03952	0.066219	0.26	0.590129	0.896996
403	6.8	5.35967	0.225524	0.145775	6.11562	2.24497	0.0587131	0.33	0.277778	1.43444
404	6.2	4.11414	0.101364	0.012438	5.41016	0.270009	0.0393546	0.18	0.357143	0.573805
405	5.4	9.65702	0.353299	0.563751	6.46556	9.61483	0.114018	0.4	1.19904	2.13285
406	4.3	4.89109	0.152047	0.0432933	4.45364	0.515781	0.0269021	0.2	0.440341	1.49511
407	5.1	5.21945	0.15812	0.0134919	6.17392	0.273823	0.0131571	0.23	0.244898	1.15102
408	10.3	6.18354	0.444586	0.270146	9.03054	3.55184	0.109856	0.46	0.541958	1.97865
409	16	7.15161	0.604686	0.21769	14.2963	7.64624	0.311786	0.75	1.64286	4.70213
410	6.1	5.75859	0.105868	0.100184	9.227	0.785434	0.0447523	0.8	0.553571	1.04799
411	12.6	9.41173	0.636943	0.687763	13.0924	9.40203	0.370469	0.83	3.4601	6.87757
412	5.9	6.02462	0.316451	0.0248624	5.03858	1.0052	0.0573682	0.4	0.214286	0.69282
413	6.6	4.29059	0.113511	0.394924	6.32074	1.10724	0.0418245	0.16	0.831281	2.82985
414	5.3	4.03733	0.0960777	0.00587089	3.28512	0.118709	0.0200009	0.12	0.15861	0.369299
415	5.3	5.38375	0.265118	0.111934	5.69382	1.70649	0.0545476	0.49	0.452899	1.37797
416	6	4.22364	0.0974486	0.0899742	4.02364	0.804573	0.0451858	0.12	0.37415	0.861525
417	5.9	4.31355	0.125705	0.210692	4.27428	2.05419	0.0588124	0.11	0.496862	2.23588
418	7	6.78186	0.18582	0.113917	8.45748	2.60821	0.0519297	0.69	0.255474	1.69463
419	4.9	6.73256	0.291661	0.577905	4.85794	7.289	0.0783844	0.51	0.736236	2.7771
420	7.7	6.45192	0.248855	0.348818	8.37234	4.81895	0.125492	0.71	0.977011	3.31668
421	4.7	3.8406	0.144338	0.610159	4.6254	1.07835	0.0426702	0.27	0.817757	2.09022
422	6.4	6.26978	0.215376	0.0456102	6.57362	1.25746	0.0461244	0.59	0.303398	1.75027
423	7.4	7.42111	0.363287	0.178436	9.50426	3.64102	0.0943839	0.74	0.459184	2.19292
424	2.9	4.60751	0.243418	0.0163919	3.07	0.61718	0.0315459	0.18	0.357143	0.777616
425	6.4	5.89908	0.237422	0.0781956	7.05442	0.949885	0.0311594	0.63	0.264977	0.900922
426	4.7	4.69223	0.149262	0.143343	3.15662	2.45884	0.0682622	0.1	0.500501	2.33067
427	5.3	5.95052	0.159745	0.230293	5.3505	3.25787	0.0725165	0.41	0.93985	3.17044
428	5.9	6.56075	0.238136	0.0445232	7.63764	1.60644	0.0446285	0.65	0.241546	1.06111
429	3.2	5.52538	0.177236	0.0422032	4.52384	0.628539	0.0193595	0.46	0.167323	1.07941
430	4.3	6.02583	0.187296	0.0166532	7.0379	0.934109	0.0384831	0.4	0.295858	1.469
431	4.9	4.49184	0.0925459	0.159848	5.90766	1.09482	0.0309402	0.42	0.477528	1.34857
432	8.8	8.15162	0.325249	0.397584	8.87818	8.54772	0.17842	0.47	3.37181	5.455
433	3.9	5.23414	0.306772	0.516899	5.13942	2.89548	0.0887752	0.63	0.654613	2.58307
434	7.6	5.81598	0.181272	0.0875055	7.5117	1.21182	0.0523832	0.47	0.380435	1.0738
435	7	5.66482	0.0878319	0.131438	8.10786	1.9138	0.0406091	0.27	0.583756	2.14067
436	21.1	8.48324	0.654878	0.371651	17.8396	8.5674	0.26255	0.74	3.05	4.86014
437	5.3	6.46908	0.27932	0.508379	5.44698	6.49399	0.0634326	0.47	0.561097	3.02993
438	7.6	5.80846	0.168592	0.184225	8.78291	1.21284	0.0448444	0.63	0.443787	1.61522
439	19.4	6.73271	0.226218	0.0978796	17.7789	2.18523	0.0495282	0.74	0.404412	1.89268
440	6.7	5.4697	0.204836	0.448528	7.1856	2.82673	0.126386	0.55	0.673401	1.59649
441	9.6	5.96947	0.213355	0.267732	9.02622	2.50334	0.0712191		0.744275	2.13875
442	6.1	7.02485	0.291006	0.165257	5.31134	4.19806	0.03961	0.42	0.375723	1.81757
443	8.1	8.19017	0.372235	0.0481155	8.58802	4.32649	0.0528901	0.67	0.248815	1.29384
444	5.3	3.90705	0.0656754	0.00991816	3.42714	0.233283	0.0296036	0.07	0.152091	0.348921
445	4.9	5.27215	0.123527	0.0473419	5.93444	0.778277	0.0217501	0.48	0.31768	1.61736
446	3.6	4.88706	0.112015	0.242684	2.9613	2.66316	0.0441668	0.13	0.609756	3.05414
447	3.4	5.07413	0.218083	0.324791	2.21244	3.36956	0.107129	0.16	0.786517	2.32005
448	5.3	8.19726	0.387876	0.402134	6.60798	8.60468	0.225087	0.68	0.779376	2.81241
449	8.9	7.30018	0.580919	0.300231	10.0425	7.35	0.630404	0.62	1.67364	2.08142
450	10	6.289	0.533146	0.418873	7.78684	4.32517	0.153534	0.28	0.527344	2.02324
451	3.8	3.89924	0.42503	0.0242692	3.75378	0.258251	0.0293256	0.07	0.239583	0.528171
452	3.9	6.74329	0.232483	0.124481	2.50528	5.3438	0.073438	0.12	0.365854	1.25005
453	6.5	5.41613	0.160405	0.546208	4.25392	4.63371	0.145338	0.06	0.662442	0.853397
454	2.7	4.69233	0.122923	0.0958683	1.88076	0.634732	0.0393336	0.17	0.244845	0.885884
455	5.9	7.88376	0.360871	0.174308	7.4703	6.02186	0.0721822	0.83	0.89527	1.89797
456	13.4	9.35399	0.547523	0.599644	13.8293	9.09482	0.25574	0.88	0.586735	3.12408
457	4.7	6.31042	0.216627	0.741899	5.59502	4.66704	0.156057	0.72	1.09447	2.28512
458	25	9.27584	0.755722	0.672854	20.3974	9.4651	0.423274	0.77	1.78161	5.52011
459	11	8.61824	0.358418	0.38563	11.7467	8.89918	0.188961	0.81	1.0625	2.87092
460	11.7	7.88614	0.265907	0.358371	13.062	6.91619	0.0890136	0.85	0.949367	4.02782
461	6.4	4.91923	0.200305	0.204396	6.83448	1.05172	0.0535049	0.36	0.413043	1.12932
462	17.1	6.92352	0.664055	0.640234	14.2806	6.43902	0.200966	0.63	1.22283	2.50754
463	18.5	8.53176	0.366018	0.197094	16.2567	7.68267	0.143477	0.89	0.675676	1.83404
